# Supplementary material for: Intravitreal injection associated rhegmatogenous retinal detachment: outcomes of a European analysis
Source: Graefes Arch Clin Exp Ophthalmol. 2021 Jul 3;259(12):3655–64. doi: 10.1007/s00417-021-05261-6 (PMC8589788; doi:10.1007/s00417-021-05261-6)
Supplement: Supplementary file 1 — Supplementary file1 (DOCX 16.0 KB) [file 417_2021_5261_MOESM1_ESM.xlsx]

## Sheet: Supplemental material
Patient	Age (years)	Biological sex	Pathology	Medication	Number of IVI	Duration IVI to RRD (months)	Duration of symptoms (days)	Follow-up (months)	Myopia	Macular state	PVR	Lens state	Surgery	Re-surgery
1	72	m	PCME	Ozurdex	2	0.5	5	16	no	off	yes	IOL	ppV + gas	ppv + silicone oil
2	83	m	Uveitis	Ozurdex	3	5.5	21	5	no	off	yes	IOL	ppV + gas	ppv + silicone oil
3	92	f	RVO	Ozurdex	1	2.5	7	2	no	off	yes	IOL	ppV + gas	ppv + silicone oil
4	65	f	Uveitis	Ozurdex	1	11	20	21	no	off	yes	IOL	ppV + silicone oil	no
5	57	f	RVO	Ozurdex	6	3	24	7	no	off	yes	IOL	ppV + gas	ppv + silicone oil
6	70	m	RVO	Ozurdex	3	0	30	2	no	off	yes	Phakic	ppV + silicone oil	no
7	68	m	RVO	Ozurdex	12	14	5	3	no	on	no	IOL	ppV + gas	no
8	74	m	PCME	Ozurdex	7	0	7	2	yes	off	yes	Phakic	ppV + silicone oil	no
9	65	f	nAMD	Ranibizumab	2	4	4	7	no	off	no	IOL	ppV + gas	no
10	82	f	nAMD	Ranibizumab	21	36	25	22	no	off	yes	IOL	ppV + silicone oil	no
11	87	f	nAMD	Bevacizumab	2	48	1	6	no	off	yes	IOL	ppV + silicone oil	no
12	71	f	nAMD	Ranibizumab	3	24	1	32	no	on	no	Phakic	ppV + gas	no
13	51	m	DME	Bevacizumab	1	11	2	1	no	off	yes	IOL	ppV + silicone oil	no
14	69	m	nAMD	Ranibizumab	4	3	3	2	no	on	no	Phakic	ppV + gas	no
15	58	m	RVO	Bevacizumab	3	11	3	5	no	on	no	Phakic	ppV + gas	no
16	69	f	RVO	Ranibizumab; Aflibercept	14	1	6	2	no	on	no	IOL	ppV + gas	no
17	71	m	RVO	Ranibizumab	2	24	5	3	no	on	no	Phakic	ppV + gas	ppV + gas
18	76	m	RVO	Ranibizumab	3	36	1	19	no	off	yes	IOL	ppV + gas	ppv + silicone oil
19	81	m	DME	Ranibizumab	1	9	1	35	no	on	no	IOL	ppV + gas	no
20	28	m	DME	Bevacizumab	2	2	2	3	no	off	no	IOL	ppV + silicone oil	no
21	72	f	RVO	Bevacizumab	1	6	1	4	no	off	no	Phakic	ppV + gas	no
22	79	f	Myopic CNV	Bevacizumab	3	3	4	3	no	off	no	IOL	ppV + gas	no
23	65	m	DME	Bevacizumab	5	60	1	4	no	on	no	IOL	ppV + gas	no
24	66	m	DME	Bevacizumab	1	1	10	21	no	off	no	IOL	ppV + gas	no
25	73	m	Myopic CNV	Bevacizumab	1	1	4	15	yes	off	no	Phakic	ppV + silicone oil	no
26	59	m	RVO	Bevacizumab	3	1	4	2	no	off	no	IOL	ppV + gas	no
27	82	f	RVO	Bevacizumab	1	0	1	28	no	off	no	Phakic	ppV + gas	no
28	69	m	nAMD	rTPA	1	2	5	31	no	off	no	IOL	ppV + silicone oil	no
29	69	f	Myopic CNV	Bevacizumab	3	48	1	3	yes	on	no	IOL	ppV + gas	no
30	78	f	Myopic CNV	rTPA	1	6	2	3	yes	off	no	Phakic	ppV + silicone oil	no
31	31	f	DME	Ranibizumab	2	24	7	3	yes	off	no	Phakic	ppV + gas	no
32	61	f	VMTS	Ocriplasmin	1	0	2	35	no	on	no	Phakic	ppV + gas	no
33	74	m	nAMD	Ranibizumab	12	2	21	6	no	off	no	IOL	ppV + gas	no
34	61	m	Uveitis	Bevacizumab	5	10	3	3	no	off	yes	Phakic	ppV + silicone oil	no
35	65	m	VMTS	Ocriplasmin	1	0.5	3	4	yes	on	no	Phakic	ppV + gas	no
36	41	m	Myopic CNV	Bevacizumab	1	14	2	10	yes	off	no	Phakic	buckle + gas	no
37	81	m	nAMD	Bevacizumab	2	4.5	13	34	no	off	no	IOL	buckle + ppV + silicone oil	no
38	59	m	nAMD	Ranibizumab	6	1	3	3	no	on	no	Phakic	buckle	no
39	51	f	Mac Tel type I	Bevacizumab	6	19	12	7	no	off	no	Phakic	buckle	ppv + silicone oil
40	78	m	nAMD	Ranibizumab; Aflibercept	26	2	29	25	no	off	yes	IOL	ppV + gas	ppV + gas
41	48	m	Myopic CNV	Ranibizumab	2	12	2	6	yes	on	no	Phakic	buckle	ppV + gas
42	65	m	Myopic CNV	Ranibizumab	1	6	2	24	yes	on	no	IOL	ppV + gas	no
43	50	m	Myopic CNV	Bevacizumab	1	24	1	3	yes	on	no	Phakic	buckle	no
44	22	f	Myopic CNV	Bevacizumab	1	0.5	3	4	yes	on	no	Phakic	ppV + gas	no
45	60	m	DME	Ranibizumab	5	4	3	27	no	on	no	Phakic	ppV + gas	no
46	68	f	Myopic CNV	Bevacizumab	2	5	2	4	yes	on	no	Phakic	buckle	no
47	76	f	RVO	Bevacizumab; Ozurdex	4	11	2	6	no	off	yes	IOL	ppV + silicone oil	no
48	69	m	DME	Ranibizumab	8	5	13	4	no	off	no	IOL	ppV + gas	no
49	78	f	nAMD	Ranibizumab	5	1.5	3	1	no	on	no	Phakic	ppV + gas	no
50	49	f	Myopic CNV	Bevacizumab; Ranibizumab	9	35	4	33	yes	off	no	IOL	ppV + gas	no
51	74	m	nAMD	Ranibizumab	3	1	1	1	no	off	yes	IOL	ppV + silicone oil	no
52	80	f	nAMD	Bevacizumab; Ranibizumab	8	26	1	3	no	off	no	IOL	ppV + gas	no
Supplemental File: Detailed demographics including age, biological sex, pathology, injected medication, number of prior injections, duration between IVI and RRD, duration of symptoms, follow-up period, presence of myopia >6dpt, macular state, presence of primary or secondary PVR, lens state preoperatively, type of surgical intervention and tamponade.
The medication in bold letters is the last injected medication prior to the occurrence of the retinal detachment.
IVI: intravitreal injection, RRD: rhegmatogenous retinal detachment, m: male, f: female,
nAMD: neovascular age-related macular degeneration, CNV: choroidal neovascularization, DME: diabetic macular edema, Mac Tel: macular telangiectasia, PCME: postoperative cystoid macular edema, RVO: retinal vein occlusion, VMTS: vitreomacular traction syndrome, IOL: intraocular lens, ppV: pars plana vitrectomy.
